# Supplementary material for: Androgen-Induced MIG6 Regulates Phosphorylation of Retinoblastoma Protein and AKT to Counteract Non-Genomic AR Signaling in Prostate Cancer Cells
Source: Biomolecules. 2022 Jul 29;12(8):1048. doi: 10.3390/biom12081048 (PMC9405759; doi:10.3390/biom12081048)
Supplement: Supplementary file 1 [file biomolecules-12-01048-s001.zip]

Archive with 1 entries (1 files):
- biomolecules-1586393-supplementary.pdf
